# Supplementary material for: The Potential Role of the Piwi Gene in the Development and Reproduction of Plutella xylostella
Source: Int J Mol Sci. 2023 Aug 1;24(15):12321. doi: 10.3390/ijms241512321 (PMC10418840; doi:10.3390/ijms241512321)
Supplement: Supplementary file 1 [file ijms-24-12321-s001.zip]

Archive with 1 entries (1 files):
- ijms-2491099-supplementary.pdf
